# Supplementary material for: Pregnancy options counseling in medical education and professionalism development
Source: AJOG Glob Rep. 2026 May 19;6(3):100656. doi: 10.1016/j.xagr.2026.100656 (PMC13314970; doi:10.1016/j.xagr.2026.100656)
Supplement: Supplementary file 3 [file mmc3.zip]

Archive with 1 entries (1 files):
- mmc3.pptx
